# Supplementary material for: Social situations differ in their contribution to population‐level social structure in griffon vultures
Source: Ecol Evol. 2023 Jun 2;13(6):e10139. doi: 10.1002/ece3.10139 (PMC10238758; doi:10.1002/ece3.10139)
Supplement: Supplementary file 2 — Data S1. [file ECE3-13-e10139-s001.csv]

Layer	Node	Label	Degree	Strength	PageRank	StrengthPerDegree
1	1	A00w	28	1.318344873	0.023291194	0.047083745
1	2	A03w	28	2.620224903	0.040903949	0.093579461
1	3	A04w	24	1.393079315	0.025025154	0.058044971
1	4	A05w	28	2.049912914	0.033482511	0.073211176
1	5	A09w	20	1.521512887	0.025902877	0.076075644
1	6	A13w	28	2.236812807	0.036112149	0.079886172
1	7	A15w	28	1.992146201	0.032665922	0.071148079
1	8	A76w	23	2.054233551	0.034567472	0.089314502
1	9	A78w	25	1.767539495	0.029314334	0.07070158
1	10	J06w	28	3.46520835	0.052582617	0.123757441
1	11	J11w	25	2.658073191	0.040695649	0.106322928
1	12	J12w	28	2.25987375	0.036605402	0.080709777
1	13	J15w	28	1.678755755	0.028211604	0.059955563
1	14	J17w	28	3.302429846	0.049672133	0.117943923
1	15	J31w	26	2.317423292	0.036240099	0.089131665
1	16	J33w	27	1.608911661	0.027904858	0.059589321
1	17	J34w	28	2.598265039	0.040364799	0.09279518
1	18	J35w	27	1.278337357	0.02291845	0.047345828
1	19	J36w	28	1.418875196	0.024994685	0.050674114
1	20	J38w	28	1.437479055	0.02519717	0.051338538
1	21	T17w	28	1.997648947	0.032906667	0.071344605
1	22	T25b	28	2.208538206	0.035144663	0.078876365
1	23	T50b	28	1.500171892	0.026202959	0.053577568
1	24	T66w	25	2.962369424	0.044961659	0.118494777
1	25	T69b	28	2.11978294	0.034492526	0.075706534
1	26	T76w	25	3.090895958	0.046694191	0.123635838
1	27	T79w	28	2.984839337	0.045767923	0.106601405
1	28	T99b	27	1.053052153	0.019744117	0.039001932
1	29	Y27b	28	3.116449063	0.047432269	0.111301752
2	1	A00w	28	6.848	0.050310703	0.244571429
2	2	A03w	23	3.255	0.027164925	0.141521739
2	3	A04w	8	2.332	0.020533381	0.2915
2	4	A05w	22	6.638	0.048701292	0.301727273
2	5	A09w	22	6.26	0.045847471	0.284545455
2	6	A13w	22	6.12	0.045028519	0.278181818
2	7	A15w	22	6.335	0.046416311	0.287954545
2	8	A76w	19	4.437	0.034455042	0.233526316
2	9	A78w	24	2.958	0.025311958	0.12325
2	10	J06w	24	6.867	0.050467969	0.286125
2	11	J11w	24	4.132	0.032611894	0.172166667
2	12	J12w	20	5.196	0.038974484	0.2598
2	13	J15w	21	2.062	0.018831906	0.098190476
2	14	J17w	20	4.035	0.031894351	0.20175
2	15	J31w	26	4.29	0.034355241	0.165
2	16	J33w	21	5.27	0.039960524	0.250952381
2	17	J34w	16	3.915	0.031315849	0.2446875
2	18	J35w	20	1.799	0.017973074	0.08995
2	19	J36w	25	9.098	0.064608541	0.36392
2	20	J38w	25	2.482	0.022048241	0.09928
2	21	T17w	16	2.547	0.022511006	0.1591875
2	22	T25b	19	1.751	0.016789548	0.092157895
2	23	T50b	13	1.573	0.016149643	0.121
2	24	T66w	25	4.915	0.037906115	0.1966
2	25	T69b	21	7.959	0.056416194	0.379
2	26	T76w	26	4.657	0.036698896	0.179115385
2	27	T79w	21	4.602	0.035158874	0.219142857
2	28	T99b	21	1.514	0.01592084	0.072095238
2	29	Y27b	20	4.637	0.035637209	0.23185
3	1	A00w	26	7.036138337	0.028018749	0.270620705
3	2	A03w	28	10.85834898	0.040818774	0.387798178
3	3	A04w	19	1.665141816	0.011800859	0.087639043
3	4	A05w	28	10.94868086	0.041161436	0.391024316
3	5	A09w	13	11.81789405	0.044521083	0.909068773
3	6	A13w	27	12.07605949	0.044535676	0.447261463
3	7	A15w	28	10.61781591	0.03971018	0.379207711
3	8	A76w	20	3.315042529	0.018226555	0.165752126
3	9	A78w	25	7.68433452	0.030009677	0.307373381
3	10	J06w	28	12.11279761	0.044761497	0.432599915
3	11	J11w	25	6.920955925	0.027640812	0.276838237
3	12	J12w	28	13.38571517	0.049165642	0.478061256
3	13	J15w	28	13.13288098	0.04846519	0.469031464
3	14	J17w	28	9.810085299	0.037102263	0.350360189
3	15	J31w	25	11.17320172	0.041502431	0.446928069
3	16	J33w	27	7.494007806	0.029610492	0.277555845
3	17	J34w	27	8.665473277	0.033366077	0.320943455
3	18	J35w	27	7.600769846	0.029787539	0.281509994
3	19	J36w	28	7.758932551	0.030459221	0.277104734
3	20	J38w	25	7.452145689	0.029358394	0.298085828
3	21	T17w	26	5.547058877	0.023271781	0.213348418
3	22	T25b	28	5.786040066	0.023866695	0.206644288
3	23	T50b	26	4.811957397	0.020823427	0.185075285
3	24	T66w	25	9.69041021	0.036653415	0.387616408
3	25	T69b	28	13.78299959	0.050234265	0.492249985
3	26	T76w	25	9.214495355	0.03507275	0.368579814
3	27	T79w	27	10.15540851	0.038393989	0.376126241
3	28	T99b	27	8.069226943	0.031799311	0.298860257
3	29	Y27b	28	10.62659524	0.039861819	0.379521259
Aggr	1	A00w	28	15.20248321	0.033967493	0.542945829
Aggr	2	A03w	28	16.73357388	0.036916221	0.597627639
Aggr	3	A04w	24	5.390221131	0.015741883	0.224592547
Aggr	4	A05w	28	19.63659377	0.042248926	0.70130692
Aggr	5	A09w	28	19.59940694	0.041935301	0.699978819
Aggr	6	A13w	28	20.43287229	0.043611961	0.729745439
Aggr	7	A15w	28	18.94496212	0.040739754	0.67660579
Aggr	8	A76w	23	9.80627608	0.024377156	0.42635983
Aggr	9	A78w	26	12.40987402	0.028538331	0.477302847
Aggr	10	J06w	28	22.44500596	0.047518924	0.801607356
Aggr	11	J11w	26	13.71102912	0.030923944	0.527347274
Aggr	12	J12w	28	20.84158892	0.044497632	0.744342461
Aggr	13	J15w	28	16.87363673	0.037086348	0.602629883
Aggr	14	J17w	28	17.14751515	0.037433756	0.612411255
Aggr	15	J31w	27	17.78062501	0.0388545	0.658541667
Aggr	16	J33w	28	14.37291947	0.032727938	0.513318553
Aggr	17	J34w	28	15.17873832	0.033787073	0.542097797
Aggr	18	J35w	28	10.6781072	0.025388344	0.381360971
Aggr	19	J36w	28	18.27580775	0.03984302	0.65270742
Aggr	20	J38w	28	11.37162474	0.026761295	0.406129455
Aggr	21	T17w	28	10.09170782	0.024342331	0.360418136
Aggr	22	T25b	28	9.745578272	0.023437724	0.348056367
Aggr	23	T50b	28	7.885129289	0.020136969	0.28161176
Aggr	24	T66w	26	17.56777963	0.038217079	0.675683832
Aggr	25	T69b	28	23.86178253	0.050056721	0.852206519
Aggr	26	T76w	26	16.96239131	0.037085202	0.652399666
Aggr	27	T79w	28	17.74224784	0.038652028	0.633651709
Aggr	28	T99b	28	10.6362791	0.02540049	0.379867111
Aggr	29	Y27b	28	18.3800443	0.039771657	0.656430154
